# Supplementary material for: Analytical Ultracentrifugation Detects Quaternary Rearrangements and Antibody-Induced Conformational Selection of the SARS-CoV-2 Spike Trimer
Source: Int J Mol Sci. 2023 Oct 3;24(19):14875. doi: 10.3390/ijms241914875 (PMC10573103; doi:10.3390/ijms241914875)
Supplement: Supplementary file 1 [file ijms-24-14875-s001.zip]

Archive with 1 entries (1 files):
- ijms-2585616-supplementary.pdf
